# Supplementary material for: A numerical investigation of the effect of surface wettability on the boiling curve
Source: PLoS One. 2017 Nov 10;12(11):e0187175. doi: 10.1371/journal.pone.0187175 (PMC5681255; doi:10.1371/journal.pone.0187175)
Supplement: S1 Data Set — (XLSX) [file pone.0187175.s001.xlsx]

## Sheet: C0-C180
		C0	C5	C15	C20	C30	C45	C60	C70	C80	C90	C100	C110	C120	C130	C140	C150	C160	C170	C180
	2	2605.82	2606.03	2606.07	2607.5	2610.36	2603.75	2594.9	2606.67	2627.24	2637.48	2634.38	2653.4	2667.1	2666.56	2565.92	2623.94	2252.45	1852.1	1787.03
	5	6617.15	6616.94	6614.28	6612.61	6576.56	6544.62	6663.42	6575.15	6594.77	6650.57	6680.9	6400.13	6363.92	6403.55	6785.69	7256.59	4360.1	3920.71	3796.11
	10	14045.8	14097.6	14081	14033.6	13648.1	13027.4	12227.8	11812.4	12069.4	13501.8	11680.7	11162.8	10271	9221.47	13489.6	5873.67	2461.83	1898.96	1910.67
	20	30749.8	30968.8	30925.8	31550.3	31473.5	32504.7	30244	26700.1	21759.6	22667.7	23107.2	24649.7	25288	25201.5	3368.73	3161.93	3271.5	3307.34	3331.87
	25	39142.2	39160.7	40163.9	39523.7	39771.5	42199.2	42176.8	33949	38463.9	36649.4	35736.7	30201.4	29481.4	14177	4014.73	4079.03	3839.53	4302.69	4206.04
	30	50698	50100.5	48563.1	50362.6	55135.1	54077.2	55034.9	49608.3	50683.3	46656.7	39361.8	39734.8	18654	4875.21	4816.9	4525.05	4656.64	4873.39	4965.3
	40	71648.8	70817.4	74993.6	71201	70462.3	73133.4	69001.4	50919.8	35695.2	35920.8	48332.8	19380.2	6361.21	5866.55	5732.16	6211.18	6237.13	6756.96	6909.2
	45	93646.5	83812.8	82956.1	84317.3	89677.4	85880.2	74089	38795.5	85151.2	52466.9	20115	7009.52	6551.13	5644.9	5829.08	7427.42	6017.23	7707	6159.84
	50	65995.6	85991	102881	85935.3	101705	32831	88599.2	31978.4	41668.6	13437.8	5864.48	6698.62	6582.47	6745.16	6654.49	7562.75	7145.19	8675.98	8687.73
	55	87158.9	77843.5	76911.8	84144.4	89181.7	116708	79786.6	10300.5	7685.97	9389.09	7083.04	12083.7	8493.17	7015.88	6931.39	7437.27	7529.05	7113.5	8120.09
	60	5400.7	94039.6	60478	120603	5707.72	9884.06	7293.93	8384.95	8315.48	10094.9	7879.9	10031	10340.6	7910.32	8824.37	8156.42	7914.61	8190.97	7620.33
	65	6340.98	8128.63	79421.8	156522	5074.7	6425.56	9131.74	10430.2	8066.41	7855.8	9500.53	8473.62	9943.1	9217.73	10394.9	9257.36	10501	10868.5	9663.81
	70	6597.24	7315.86	121492	4534.67	6007.62	7049.81	11676.9	11176.1	10838.9	10695.7	9700.94	10716.1	10144.9	9366.84	11772.1	10808.8	10816.4	10485.5	11139.5
	80	11818.9	7673.47	8660.9	9378.8	6265.74	8784.88	11028.3	10459.2	12218.9	11450.5	10918.6	10333.2	11495.6	12539.7	10896.7	14460	12338.4	11910.3	13938.4
	90	13531.7	10949.6	11945.3	13182.3	12846.8	12887.8	14183	14482.1	13137.8	13195.4	15085.9	14406.4	14279.8	13093.1	15038	12885.2	12780.3	13398	15959.2
	100	14803.7	15248	16836.1	16149.8	12147.4	15969.6	17126.9	13273.6	16626.8	15851.8	15284.2	16423.2	14335.1	17020.2	17264.5	14862.5	17128.7	19088.4	15661.5
